# Supplementary material for: Gene model for the ortholog of Ilp4 in Drosophila simulans
Source: bioRxiv. 2026 Feb 9:2026.02.06.704405. Preprint. [Version 1] doi: 10.64898/2026.02.06.704405 (PMC12919004; doi:10.64898/2026.02.06.704405)
Supplement: Supplement 1 [file media-1.zip]

Archive with 3 entries (3 files):
- DsimGB2_Ilp4.pep
- DsimGB2_Ilp4.fasta
- DsimGB2_Ilp4.gff.txt
