# Supplementary material for: Gene model for the ortholog of Ilp4 in Drosophila simulans
Source: bioRxiv. 2026 Feb 9:2026.02.06.704405. Preprint. [Version 1] doi: 10.64898/2026.02.06.704405 (PMC12919004; doi:10.64898/2026.02.06.704405)
Supplement: Supplement 1 [file media-1.zip › DsimGB2_Ilp4.gff.txt]

track name="CustomModel" description="Custom Gene Model for DsimGB2" color=200,0,0 visibility=3 group="map" priority=10
CM002912	GEP	CDS	9556607	9556772	.	-	0	gene_id "DsimGB2_Ilp4"; transcript_id "DsimGB2_Ilp4-PA";
CM002912	GEP	CDS	9556308	9556543	.	-	2	gene_id "DsimGB2_Ilp4"; transcript_id "DsimGB2_Ilp4-PA";
CM002912	GEP	stop_codon	9556305	9556307	.	-	.	gene_id "DsimGB2_Ilp4"; transcript_id "DsimGB2_Ilp4-PA";
CM002912	GEP	exon	9556607	9556772	.	-	.	gene_id "DsimGB2_Ilp4"; transcript_id "DsimGB2_Ilp4-PA";
CM002912	GEP	exon	9556308	9556543	.	-	.	gene_id "DsimGB2_Ilp4"; transcript_id "DsimGB2_Ilp4-PA";
